# Supplementary material for: Surface and mantle records reveal an ancient slab tear beneath Gondwana
Source: Sci Rep. 2019 Dec 24;9:19774. doi: 10.1038/s41598-019-56335-9 (PMC6930287; doi:10.1038/s41598-019-56335-9)
Supplement: Supplementary file 2 — Dataset 2 [file 41598_2019_56335_MOESM2_ESM.xls]

## Sheet: Data
Muestra	SiO2	TiO2	Al2O3	Fe2O3	MnO	MgO	CaO	Na2O	K2O	P2O5	Ba	Ni	Co	Cs	Hf	Nb	Rb	Sr	Ta	Th	U	V	Zr	Y	La	Ce	Pr	Nd	Sm	Eu	Gd	Tb	Dy	Ho	Er	Tm	Yb	Lu	La/Nb
NIR 8	73.36	0.13	12.53	3.23	0.06	0.24	1.16	4.34	1.46	0.03	222	< 20	<1	4.9	8.9	12	91	81	1	14.8	2.2	< 5	248	37	32.9	67.4	9.1	34.9	7.9	1.5	7.7	1.4	9.1	1.9	5.5	0.9	5.5	0.8	2.74167
NIR 10	56.82	0.94	15.52	6.92	0.1	3.54	8.26	3.47	0.44	0.16	95	40	28	1.2	3.5	3	12	77	0.3	4.1	1.2	167	129	19	13	29.8	4.1	16.5	4	1.2	3.9	0.7	4.1	0.8	2.3	0.4	2.2	0.3	4.33333
NIR 23	65.37	0.63	13.95	4.64	0.08	0.8	3.05	6.92	0.34	0.18	71	< 20	7	1.5	4.6	7	18	94	0.6	8.7	2.1	37	158	25	16	39.7	5.7	21.8	5	1.2	4.8	0.9	5.2	1	3.2	0.5	3	0.5	2.28571
NIR 28	66.29	0.59	14.26	4.65	0.13	2.28	1.14	5.43	1.32	0.15	279	< 20	17	6.8	4	7	45	154	0.7	6.4	1.7	80	140	19	14	27.7	3.5	14.8	3.6	0.9	3.6	0.7	4.3	0.8	2.5	0.4	2.3	0.3	2
PLT 26	62.58	0.73	14.79	5.32	0.09	0.58	2.52	3.22	4.81	0.21	558	< 20	8	5	4.8	7	163	101	0.7	6.7	2	63	169	25	18.6	40.4	5.4	21.4	5.1	1.3	5	0.9	5.4	1.1	3.2	0.5	3	0.5	2.65714
PLT 27	72.92	0.58	11	3.61	0.04	0.91	0.88	2.63	3.92	0.19	493	< 20	5	3.5	3.8	5	179	120	0.6	5.3	1.3	67	136	19	13.2	30.8	4.1	16.3	4	1	4	0.7	4.3	0.9	2.6	0.4	2.5	0.4	2.64
PLT 32	61.12	0.78	16.49	6.14	0.07	1.1	1.85	3.26	3.8	0.2	693	< 20	11	8.2	5.6	8	156	254	0.7	9.2	1.6	54	198	28	23.8	53.1	6.8	27.1	5.9	1.3	5.7	1	6.3	1.2	3.5	0.5	3.3	0.5	2.975
PLT 33	81.84	0.23	9.58	1.29	0.02	0.08	0.16	2.39	3.78	0.03	864	< 20	2	1.9	3.3	3	79	129	0.5	7.2	1.3	13	117	15	19.1	34.4	3.7	12	2.5	0.6	2.2	0.4	2.5	0.5	1.8	0.3	1.9	0.3	6.36667
PLS 22-1	81.78	0.1	10.16	0.61	0	0.03	0.07	1.99	4.78	0.03	1544	< 20	< 1	1.3	3.4	4	145	123	0.6	11.2	2.9	< 5	106	20	18.9	35.7	4.8	15.5	3.2	0.5	3	0.5	3.4	0.8	2.4	0.4	2.4	0.4	4.725
PCL 22	62.04	0.77	16.58	5.68	0.11	0.98	3.36	4.23	3.18	0.21	424	< 20	13	7	6	8	164	359	0.8	8.7	2.4	54	206	29	27	59.6	7.7	28.1	6.2	1.5	6.4	1	6.2	1.3	4	0.6	3.5	0.5	3.375
ECM 21	65.77	0.48	14.24	4.55	0.14	1.17	1.08	2.69	6.53	0.07	1674	< 20	12	11.3	6	8	314	91	0.7	7.4	2	65	214	27	26.4	48	6.6	23.5	5.1	1.2	5.2	0.8	5.1	1.1	3.4	0.5	3.4	0.5	3.3
ECM 47	56.17	0.66	17.88	7.07	0.56	3.33	1.09	5.78	3.25	0.15	639	< 20	21	10.9	3.7	5	160	243	0.4	4.5	0.8	72	126	19	20	39.8	5.1	17.8	3.8	1.2	4	0.6	3.9	0.8	2.5	0.4	2.5	0.4	4
NPS 12	78.27	0.27	11.05	2.97	0.04	0.37	0.68	5.24	0.72	0.06	397	< 20	5	4.7	4.1	7	34	401	0.6	6.5	2.9	44	129	19	20.9	41.4	4.5	16.5	3.8	0.8	3.4	0.6	3.5	0.7	2.2	0.4	2.3	0.4	2.98571
LAPA	49.32	1.77	15.11	8.69	0.19	0.66	8.15	6.38	0.98	0.54	394	60	22	13.2	7.4	17	35	370	1.2	2.9	1.2	190	256	28	44.2	86.5	11.2	40.9	8.7	2.8	8.5	1.3	7.3	1.5	4.4	0.6	3.8	0.6	2.6
LAC 2	49.85	0.96	15.23	8.95	0.16	8.23	9.69	2.63	0.63	0.23	159	160	47	7.5	2.7	5	16	715	0.4	1.4	0.4	222	86	15	14.5	34.3	4.9	18.7	4.3	1.4	4.3	0.7	3.9	0.8	2.3	0.3	2.1	0.3	2.9
PDA 2	79.44	0.08	10.49	1.19	0.02	0.21	0.48	1.34	5.3	0.03	686	< 20	1	2.7	2.5	8	186	47	1	10	2.4	13	58	24	17.7	37.3	3.9	14.9	3.5	0.4	3.5	0.6	4	0.9	2.7	0.4	2.7	0.4	2.2125
PDA 1	70.33	0.41	13.86	3.03	0.02	0.36	0.62	3.13	3.91	0.12	979	50	6	2	7.9	8	165	92	0.8	13.2	2.1	43	263	24	36.7	73.9	8.9	28.8	5.6	1	5	0.8	4.9	1	3.2	0.5	3.3	0.5	4.5875
PDA 3	52.78	1.18	16.81	9.17	0.15	2.59	4.82	4.08	2.27	1.01	955	< 20	28	0.9	9.4	20	48	553	1.1	3.6	0.6	90	408	32	73.9	163	19.6	62.8	11.7	3	9.2	1.3	6.9	1.3	4	0.6	3.6	0.5	3.695
SN 1	54.29	0.65	17.47	4.92	0.12	0.37	8.3	4.02	3.46	0.27	979	< 20	10	1.8	5.5	5	90	553	0.3	5.3	1.1	106	192	9	33.3	66.4	8.2	25.9	4.9	1.5	3.9	0.5	3	0.6	1.7	0.3	1.6	0.2	6.66
SN 6	73.24	0.3	12.61	2.64	0.03	0.17	0.54	2.58	4.71	0.08	683	< 20	4	0.8	3.1	8	97	83	0.8	7.7	1.5	36	79	14	22.2	46.3	5.4	17.1	3.5	0.7	3.2	0.5	3.4	0.7	2.3	0.4	2.4	0.4	2.775
SN 2	59.1	0.62	17.43	5.87	0.18	2.68	5.12	3.86	1.06	0.25	277	< 20	9	< 0.5	4.1	6	24	530	0.4	2.5	0.7	70	142	19	18.6	42.6	5.8	21.5	4.7	1.5	4.4	0.7	4	0.8	2.6	0.4	2.6	0.4	3.1
SN 4	69.35	0.44	14.2	1.95	0.04	0.33	2.56	2.73	3.39	0.11	908	< 20	4	4.7	5	8	164	154	0.9	10.9	2.5	59	169	17	33.9	67.5	7.9	25.6	5.1	1	4.4	0.7	3.9	0.8	2.3	0.3	2.1	0.3	4.2375
SN 7	61.94	0.94	15.56	7.31	0.08	1.08	5.46	3.29	0.93	0.26	400	< 20	15	0.6	4.3	5	20	427	0.3	2	1.1	97	152	23	16.8	38.2	5.4	20.9	4.9	1.5	5	0.8	4.6	1	3	0.5	2.8	0.4	3.36
SN 5	67.75	0.21	14.12	1.7	0.05	0.58	1.43	1.14	4.46	0.04	1242	300	213	1.9	3.4	9	122	583	0.7	16.4	2.8	31	113	11	32.9	62.8	7.2	20.6	3.6	0.7	2.7	0.4	2.5	0.5	1.4	0.2	1.3	0.2	3.65556
CLL 15	47.69	1.36	16.7	10.64	0.19	6.95	9.1	2.97	0.82	0.18	108.4	30.9	35	6.6	2.3	3.1	32.9	324.2		0.8	0.2	252.6	84	19	6.9	17.8		11.2	3.2	1.2	3.6	0.6	3.9	0.8	2.5	0.4	2.2	0.3	2.22581
PI 1	49.56	0.78	17.84	7.95	0.12	6.18	10.93	1.93	0.22	0.16	97.5	44.8	29	7.7	2.2	3.3	3.3	447.9		3.4	1	169.9	77.5	17	12.6	29.1		14.7	3.5	1.1	3.3	0.5	3.1	0.6	1.8	0.3	1.6	0.2	3.81818
CLL 12	70.31	0.68	13	3.46	0.06	0.94	1.64	6.88	0.64	0.16	72.9	< 20	15	0.6	8.7	10	13.7	61		5.3	1.5	26.5	337.6	44	23.3	59.9		31.3	7.8	2	7.4	1.4	8	1.6	5.3	0.8	5.1	0.8	2.33
CLL 10	74.53	0.16	12.45	2.12	0.03	1.11	0.18	3.55	4.63	0.03	533.6	< 20	18	3.2	5.5	7.5	135.6	37.6		13.8	3.1	< 5	189.3	27	18.6	38.5		18.5	4.6	0.7	4.3	0.8	4.8	1	3	0.5	2.9	0.4	2.48
Ñ 1	51.97	1.47	16.21	8.96	0.25	4.23	3.53	5.01	2.73	0.51	2640	104.9	28	12.9	6.7	14.2	114	745.3		3.3	1	181.2	301.5	35.3	32.5	72.2		35.2	7.2	2.1	7.2	1.1	5.8	1.2	3.4	0.5	3	0.5	2.28873
Ñ 2	70.66	0.29	13.9	3.36	0.06	0.53	1.33	4.93	3.46	0.07	534.4	< 20	2	1.2	6.9	9.8	122.7	118.7		11.3	2.8	7	253.9	42.2	32.9	69.3		31.5	6.8	1.5	7.1	1.2	6.6	1.3	4.2	0.6	4	0.6	3.35714
CLL39	53.5	1.08	16.83	10.39	0.13	5.4	2.33	1.85	0.57	0.1	187	30	23	13.5	3	3.7	38	129		1.25	0.42	128	104	22	9.17	22.7	3.23	14.4	3.61	1.27	3.73	0.61	3.69	0.71	2.06	0.299	1.86	0.274	2.47838
CLL-14	51.45	1.49	15.78	9.31	0.13	3.89	4.01	4.62	3.86	0.3	743	< 20	19	4.4	4.1	4.8	137	118		2.95	0.92	172	155	27	9.74	27.3	3.69	18.1	5.09	1.57	5.38	0.94	5.41	1.09	3.24	0.461	2.88	0.415	2.02917
CLL-9	60.09	0.96	16.49	7.51	0.19	1.44	4.65	5.39	0.59	0.25	115	< 20	23	1.4	4.1	4	28	406		1.41	0.39	83	150	26	12.14	30	3.91	18.5	4.91	1.39	4.94	0.84	4.69	0.97	2.85	0.408	2.6	0.372	3.035
CLL-13	74.62	0.14	11.91	1.97	0.03	0.41	0.67	4.57	3.54	0.04	369	< 20	14	1.8	5.5	7.2	96	29		13.2	3.04		182	16	12.25	28.5	3.21	13.2	3.1	0.46	2.86	0.49	2.8	0.58	2.04	0.332	2.21	0.351	1.70139
CLL37	46.16	1.32	14.54	10.01	0.12	6.14	7.01	5.05	0.58	0.21	68	80	57	9	2.5	3.9	35	66		0.91	0.22	219	91	23.2	8.67	21.1	2.9	12.8	3.34	1.13	3.6	0.62	3.85	0.76	2.27	0.348	2.17	0.309	2.22308
CLL38	48.69	1.33	16.64	10.8	0.2	6.77	9.39	3.02	0.74	0.16	112	40	36	3.4	2.2	3	51	292		0.7	0.22	284	80	25.8	6.91	17.4	2.51	11.7	3.36	1.3	3.74	0.66	4.18	0.84	2.38	0.358	2.3	0.324	2.30333
YK 103	53.13	0.67	15.16	5.53	0.1	1.82	8.29	3.66	2.9	0.24	1040	7.8	16.5	1.2	3.9	4	58.8	334.8		4.2	1	106.9	145	21.9	25.1	54.4		23.8	4.5	1.2	4	0.7	3.5	0.7	2.3	0.4	2.4	0.4	6.275
YK 104	69.1	0.31	15.54	2.14	0.03	0.99	0.92	4.77	4.13	0.1	2190	1.3	3.1	3.5	5.3	6.8	130.6	212.6		12.4	2.2	20.3	209.3	16.4	27.5	57.5		20.2	3.6	0.9	2.9	0.5	2.6	0.5	1.7	0.3	2	0.3	4.04412
YK 145	49.9	1.17	17.15	8.21	0.11	3.04	3.95	2.8	5.8	0.49	1060	34.6	18	5.2	7.8	9	198.3	196.9		10.6	3.2	170.6	305.8	28.8	39.9	86.9		39.2	7.9	2.1	6.5	1	5.2	1	3.3	0.5	3.1	0.4	4.43333
ZD217	54.57	1.54	17.46	11.4	0.6	3.28	1.99	2.4	6.47	0.28	608.9	25	31.9	1.4		6	209.7	217.6	0.47	2	0.4		120	32	14.2	34.1	5.43	22.2	5.4	2.01	6.71	0.93	6.13	1.24	3.39	0.37	1.9	0.28	2.36667
ZD218	49.84	1.57	18.91	12.42	0.69	3.02	3.11	2.54	7.57	0.33	685	28	27.1	1.5		6	239.6	240.6	0.47	1.9	0.42		123	36	14	34.8	5.35	21.5	5.3	2	6.75	0.95	6.45	1.3	3.43	0.37	2	0.27	2.33333
ZD31	51.4	1.42	17.19	12.82	0.73	3.82	3.85	2.07	6.39	0.31	741	30	32	1.4		6	210	117	0.4	2.5	0.4		153	36	13.4	32.3	4.57	20.6	4.4	1.61	5.94	0.89	5.68	0.97	2.79	0.34	2.4	0.33	2.23333
ZD34	54.39	1.54	15.12	12.42	0.48	2.29	4.51	2.21	6.74	0.3	850	30	24	1.77		6	234	57	0.5	2.6	0.5		160	35	16.8	38.8	5.11	22.1	5.5	1.69	6	1	6	1.3	3.5	0.52	3.3	0.53	2.8
ZD106	74.5	0.28	12.11	3.24	0.04	0.13	0.12	2.47	7.06	0.05	997	<20	39	2		9	231	38	1.3	7.7	1.8		311	24	12.1	30.6	3.95	16.8	4.3	0.75	4.3	0.7	4.2	0.9	2.9	0.51	3.6	0.64	1.34444
ZD107	56.02	1.1	16.74	8.3	0.21	5.98	5.62	3.58	2.25	0.21	405	50	33	9.6		5	98	929	0.5	3.9	0.9		128	24	15.6	34.8	4.24	17.6	4.2	1.16	4.2	0.7	4	0.9	2.3	0.37	2.3	0.38	3.12
ZD123	62	0.98	14.41	8.39	0.22	2.42	0.53	1.42	9.48	0.15	1463	50	27	3.6		4	287	65	0.5	3.3	0.6		94	26	18.4	40.9	4.73	19.7	2.7	0.96	3.69	0.57	3.22	0.61	1.88	0.25	1.4	0.26	4.6
ZD124	58.68	1.17	17.05	7.75	0.27	5.75	0.94	4.12	4.04	0.23	834	30	25	4.9		7	135	133	0.6	4.3	1.2		220	35	22	47.4	5.73	23.8	5.8	1.3	5.9	1	6.3	1.3	3.7	0.58	3.6	0.58	3.14286
ZD129	77.26	0.21	12.45	1.26	0.02	0.09	0.14	3.62	4.89	0.05	811	<20	38	3.8		6	184	65	1.1	9.5	2.2		183	24	6.3	14.8	2.19	10.1	3.1	0.48	3.3	0.6	3.8	0.8	2.5	0.41	2.6	0.43	1.05
ZD228	62.8	0.8	16.23	6.42	0.29	0.89	3.01	5.66	3.76	0.11	509	11	32	0.5		7	92	114	0.92	4.5	0.89		123	45	30.6	57.2	9.27	37.9	5.4	2.01	6.7	0.93	6.13	1.24	3.39	0.37	1.9	0.28	4.37143
ZD232	72.7	0.27	13.57	3.51	0.03	0.09	0.14	0.14	9.52	0.02	854	<5	22	4.3		7	295	30	1.7	6.8	1.34		209	38	17.1	39.7	6.33	23	5.3	2	6.75	0.95	6.45	1.3	3.43	0.37	2	0.27	2.44286
ZD233	79.24	0.33	10.15	2.78	0.04	0.82	0.22	3.45	2.9	0.07	359	<5	24	6.5		4	125	78	0.83	2.6	1.31		74	17	17.1	47.4	5.84	17.7	3.3	1.15	3.77	0.59	3.75	0.64	1.72	0.2	1.1	0.15	4.275
ZD234	58.59	0.95	17.26	7.72	0.23	3.4	2.4	4.93	4.33	0.21	850	43	28	2.2		6	142	89	0.5	3.5	0.89		129	26	14.5	31.7	4.91	18.7	4.5	1.43	6.39	0.45	6.94	1.43	3.9	0.46	1.8	0.25	2.41667
ZD235	74.24	0.35	13.41	3.59	0.04	0.2	0.2	5.46	2.44	0.06	430	<5	31	1.8		11	79	43	0.8	4.9	0.9		218	56	19.3	60.8	7.61	31.7	3.3	1.15	3.77	0.59	3.75	0.64	1.72	0.2	1.1	0.15	1.75455
ZD256	52.59	1.86	13.5	9.15	0.02	0.19	13.77	5.51	2.73	0.68	273	<20	11	1		7	62	122	0.6	3.7	1.2		141	38	19.2	50.5	6.73	29.1	6.8	1.99	7.1	1.1	6.4	1.3	3.5	0.53	3.3	0.53	2.74286
ZD257	75.58	0.24	12.17	3.1	0.03	0.11	0.3	4.07	4.35	0.05	579	<20	39	1.3		9	106	55	1.2	9.1	1.9		271	35	44.8	93.5	10.3	38.9	8.1	1.64	7	1.1	6.4	1.3	3.8	0.62	4	0.68	4.97778
ZD258	68.73	0.55	14.51	5.38	0.07	2.09	2.72	4.76	1.02	0.17	415	<20	17	8		9	51	560	0.9	7.9	0.8		259	32	15.6	38.5	5.25	21.7	4.8	1.04	4.9	0.8	5.1	1.1	3.2	0.52	3.3	0.52	1.73
ZD259	75.27	0.24	13.06	2.06	0.04	0.37	0.97	3.96	3.98	0.05	902	<20	34	1.2		8	90	128	1.1	10.6	2.2		165	25	35.2	69.5	7.68	27.7	5.3	0.86	4.5	0.8	4.6	0.9	2.7	0.43	2.9	0.48	4.4

## Sheet: Nb-Y, Sr-Y, La-Yb ratios
Nb/Y
NIR 8 NIR 10 NIR 23 NIR 28 PLT 26 PLT 27 PLT 32 PLT 33 PLS 22-1 PCL 22
0.3243243 0.1578947 0.2800000 0.3684211 0.2800000 0.2631579 0.2857143 0.2000000 0.2000000 0.2758621
ECM 21 ECM 47 NPS 12 LAPA LAC 2 PDA 2 PDA 1 PDA 3 SN 1 SN 6
0.2962963 0.2631579 0.3684211 0.6071429 0.3333333 0.3333333 0.3333333 0.6250000 0.5555556 0.5714286
SN 2 SN 4 SN 7 SN 5 CLL 15 PI 1 CLL 12 CLL 10 Ñ 1 Ñ 2
0.3157895 0.4705882 0.2173913 0.8181818 0.1631579 0.1941176 0.2272727 0.2777778 0.4022663 0.2322275
CLL39 CLL-14 CLL-9 CLL-13 CLL37 CLL38 YK 103 YK 104 YK 145 ZD217
0.1681818 0.1777778 0.1538462 0.4500000 0.1681034 0.1162791 0.1826484 0.4146341 0.3125000 0.1875000
ZD218 ZD31 ZD34 ZD106 ZD107 ZD123 ZD124 ZD129 ZD228 ZD232
0.1666667 0.1666667 0.1714286 0.3750000 0.2083333 0.1538462 0.2000000 0.2500000 0.1555556 0.1842105
ZD233 ZD234 ZD235 ZD256 ZD257 ZD258 ZD259
0.2352941 0.2307692 0.1964286 0.1842105 0.2571429 0.2812500 0.3200000
Sr/Y
NIR 8 NIR 10 NIR 23 NIR 28 PLT 26 PLT 27 PLT 32 PLT 33 PLS 22-1
2.1891892 4.0526316 3.7600000 8.1052632 4.0400000 6.3157895 9.0714286 8.6000000 6.1500000
PCL 22 ECM 21 ECM 47 NPS 12 LAPA LAC 2 PDA 2 PDA 1 PDA 3
12.3793103 3.3703704 12.7894737 21.1052632 13.2142857 47.6666667 1.9583333 3.8333333 17.2812500
SN 1 SN 6 SN 2 SN 4 SN 7 SN 5 CLL 15 PI 1 CLL 12
61.4444444 5.9285714 27.8947368 9.0588235 18.5652174 53.0000000 17.0631579 26.3470588 1.3863636
CLL 10 Ñ 1 Ñ 2 CLL39 CLL-14 CLL-9 CLL-13 CLL37 CLL38
1.3925926 21.1133144 2.8127962 5.8636364 4.3703704 15.6153846 1.8125000 2.8448276 11.3178295
YK 103 YK 104 YK 145 ZD217 ZD218 ZD31 ZD34 ZD106 ZD107
15.2876712 12.9634146 6.8368056 6.8000000 6.6833333 3.2500000 1.6285714 1.5833333 38.7083333
ZD123 ZD124 ZD129 ZD228 ZD232 ZD233 ZD234 ZD235 ZD256
2.5000000 3.8000000 2.7083333 2.5333333 0.7894737 4.5882353 3.4230769 0.7678571 3.2105263
ZD257 ZD258 ZD259
1.5714286 17.5000000 5.1200000
La/Yb
NIR 8 NIR 10 NIR 23 NIR 28 PLT 26 PLT 27 PLT 32 PLT 33 PLS 22-1 PCL 22
5.981818 5.909091 5.333333 6.086957 6.200000 5.280000 7.212121 10.052632 7.875000 7.714286
ECM 21 ECM 47 NPS 12 LAPA LAC 2 PDA 2 PDA 1 PDA 3 SN 1 SN 6
7.764706 8.000000 9.086957 11.631579 6.904762 6.555556 11.121212 20.527778 20.812500 9.250000
SN 2 SN 4 SN 7 SN 5 CLL 15 PI 1 CLL 12 CLL 10 Ñ 1 Ñ 2
7.153846 16.142857 6.000000 25.307692 3.136364 7.875000 4.568627 6.413793 10.833333 8.225000
CLL39 CLL-14 CLL-9 CLL-13 CLL37 CLL38 YK 103 YK 104 YK 145 ZD217
4.930108 3.381944 4.669231 5.542986 3.995392 3.004348 10.458333 13.750000 12.870968 7.473684
ZD218 ZD31 ZD34 ZD106 ZD107 ZD123 ZD124 ZD129 ZD228 ZD232
7.000000 5.583333 5.090909 3.361111 6.782609 13.142857 6.111111 2.423077 16.105263 8.550000
ZD233 ZD234 ZD235 ZD256 ZD257 ZD258 ZD259
15.545455 8.055556 17.545455 5.818182 11.200000 4.727273 12.137931

## Sheet: Presentation
	NIR 8	NIR 10	NIR 23	NIR 28	PLT 26	PLT 27	PLT 32	PLT 33	PLS 22-1	PCL 22	ECM 21	ECM 47	NPS 12	LAPA	LAC 2	PDA 2	PDA 1	PDA 3	SN 1	SN 6	SN 2	SN 4	SN 7	SN 5	CLL 15	PI 1	CLL 12	CLL 10	Ñ 1	Ñ 2	CLL39	CLL-14	CLL-9	CLL-13	CLL37	CLL38	YK 103	YK 104	YK 145	ZD217	ZD218	ZD31	ZD34	ZD106	ZD107	ZD123	ZD124	ZD129	ZD228
SiO2	73.36	56.82	65.37	66.29	62.58	72.92	61.12	81.84	81.78	62.04	65.77	56.17	78.27	49.32	49.85	79.44	70.33	52.78	54.29	73.24	59.1	69.35	61.94	67.75	47.69	49.56	70.31	74.53	51.97	70.66	53.5	51.45	60.09	74.62	46.16	48.69	53.13	69.1	49.9	54.57	49.84	51.4	54.39	74.5	56.02	62	58.68	77.26	62.8
TiO2	0.13	0.94	0.63	0.59	0.73	0.58	0.78	0.23	0.1	0.77	0.48	0.66	0.27	1.77	0.96	0.08	0.41	1.18	0.65	0.3	0.62	0.44	0.94	0.21	1.36	0.78	0.68	0.16	1.47	0.29	1.08	1.49	0.96	0.14	1.32	1.33	0.67	0.31	1.17	1.54	1.57	1.42	1.54	0.28	1.1	0.98	1.17	0.21	0.8
Al2O3	12.53	15.52	13.95	14.26	14.79	11	16.49	9.58	10.16	16.58	14.24	17.88	11.05	15.11	15.23	10.49	13.86	16.81	17.47	12.61	17.43	14.2	15.56	14.12	16.7	17.84	13	12.45	16.21	13.9	16.83	15.78	16.49	11.91	14.54	16.64	15.16	15.54	17.15	17.46	18.91	17.19	15.12	12.11	16.74	14.41	17.05	12.45	16.23
Fe2O3	3.23	6.92	4.64	4.65	5.32	3.61	6.14	1.29	0.61	5.68	4.55	7.07	2.97	8.69	8.95	1.19	3.03	9.17	4.92	2.64	5.87	1.95	7.31	1.7	10.64	7.95	3.46	2.12	8.96	3.36	10.39	9.31	7.51	1.97	10.01	10.8	5.53	2.14	8.21	11.4	12.42	12.82	12.42	3.24	8.3	8.39	7.75	1.26	6.42
MnO	0.06	0.1	0.08	0.13	0.09	0.04	0.07	0.02	0	0.11	0.14	0.56	0.04	0.19	0.16	0.02	0.02	0.15	0.12	0.03	0.18	0.04	0.08	0.05	0.19	0.12	0.06	0.03	0.25	0.06	0.13	0.13	0.19	0.03	0.12	0.2	0.1	0.03	0.11	0.6	0.69	0.73	0.48	0.04	0.21	0.22	0.27	0.02	0.29
MgO	0.24	3.54	0.8	2.28	0.58	0.91	1.1	0.08	0.03	0.98	1.17	3.33	0.37	0.66	8.23	0.21	0.36	2.59	0.37	0.17	2.68	0.33	1.08	0.58	6.95	6.18	0.94	1.11	4.23	0.53	5.4	3.89	1.44	0.41	6.14	6.77	1.82	0.99	3.04	3.28	3.02	3.82	2.29	0.13	5.98	2.42	5.75	0.09	0.89
CaO	1.16	8.26	3.05	1.14	2.52	0.88	1.85	0.16	0.07	3.36	1.08	1.09	0.68	8.15	9.69	0.48	0.62	4.82	8.3	0.54	5.12	2.56	5.46	1.43	9.1	10.93	1.64	0.18	3.53	1.33	2.33	4.01	4.65	0.67	7.01	9.39	8.29	0.92	3.95	1.99	3.11	3.85	4.51	0.12	5.62	0.53	0.94	0.14	3.01
Na2O	4.34	3.47	6.92	5.43	3.22	2.63	3.26	2.39	1.99	4.23	2.69	5.78	5.24	6.38	2.63	1.34	3.13	4.08	4.02	2.58	3.86	2.73	3.29	1.14	2.97	1.93	6.88	3.55	5.01	4.93	1.85	4.62	5.39	4.57	5.05	3.02	3.66	4.77	2.8	2.4	2.54	2.07	2.21	2.47	3.58	1.42	4.12	3.62	5.66
K2O	1.46	0.44	0.34	1.32	4.81	3.92	3.8	3.78	4.78	3.18	6.53	3.25	0.72	0.98	0.63	5.3	3.91	2.27	3.46	4.71	1.06	3.39	0.93	4.46	0.82	0.22	0.64	4.63	2.73	3.46	0.57	3.86	0.59	3.54	0.58	0.74	2.9	4.13	5.8	6.47	7.57	6.39	6.74	7.06	2.25	9.48	4.04	4.89	3.76
P2O5	0.03	0.16	0.18	0.15	0.21	0.19	0.2	0.03	0.03	0.21	0.07	0.15	0.06	0.54	0.23	0.03	0.12	1.01	0.27	0.08	0.25	0.11	0.26	0.04	0.18	0.16	0.16	0.03	0.51	0.07	0.1	0.3	0.25	0.04	0.21	0.16	0.24	0.1	0.49	0.28	0.33	0.31	0.3	0.05	0.21	0.15	0.23	0.05	0.11
Ba	222	95	71	279	558	493	693	864	1544	424	1674	639	397	394	159	686	979	955	979	683	277	908	400	1242	108.4	97.5	72.9	533.6	2640	534.4	187	743	115	369	68	112	1040	2190	1060	608.9	685	741	850	997	405	1463	834	811	509
Ni	< 20	40	< 20	< 20	< 20	< 20	< 20	< 20	< 20	< 20	< 20	< 20	< 20	60	160	< 20	50	< 20	< 20	< 20	< 20	< 20	< 20	300	30.9	44.8	< 20	< 20	104.9	< 20	30	< 20	< 20	< 20	80	40	7.8	1.3	34.6	25	28	30	30	<20	50	50	30	<20	11
Co	<1	28	7	17	8	5	11	2	< 1	13	12	21	5	22	47	1	6	28	10	4	9	4	15	213	35	29	15	18	28	2	23	19	23	14	57	36	16.5	3.1	18	31.9	27.1	32	24	39	33	27	25	38	32
Cs	4.9	1.2	1.5	6.8	5	3.5	8.2	1.9	1.3	7	11.3	10.9	4.7	13.2	7.5	2.7	2	0.9	1.8	0.8	< 0.5	4.7	0.6	1.9	6.6	7.7	0.6	3.2	12.9	1.2	13.5	4.4	1.4	1.8	9	3.4	1.2	3.5	5.2	1.4	1.5	1.4	1.77	2	9.6	3.6	4.9	3.8	0.5
Hf	8.9	3.5	4.6	4	4.8	3.8	5.6	3.3	3.4	6	6	3.7	4.1	7.4	2.7	2.5	7.9	9.4	5.5	3.1	4.1	5	4.3	3.4	2.3	2.2	8.7	5.5	6.7	6.9	3	4.1	4.1	5.5	2.5	2.2	3.9	5.3	7.8
Nb	12	3	7	7	7	5	8	3	4	8	8	5	7	17	5	8	8	20	5	8	6	8	5	9	3.1	3.3	10	7.5	14.2	9.8	3.7	4.8	4	7.2	3.9	3	4	6.8	9	6	6	6	6	9	5	4	7	6	7
Rb	91	12	18	45	163	179	156	79	145	164	314	160	34	35	16	186	165	48	90	97	24	164	20	122	32.9	3.3	13.7	135.6	114	122.7	38	137	28	96	35	51	58.8	130.6	198.3	209.7	239.6	210	234	231	98	287	135	184	92
Sr	81	77	94	154	101	120	254	129	123	359	91	243	401	370	715	47	92	553	553	83	530	154	427	583	324.2	447.9	61	37.6	745.3	118.7	129	118	406	29	66	292	334.8	212.6	196.9	217.6	240.6	117	57	38	929	65	133	65	114
Ta	1	0.3	0.6	0.7	0.7	0.6	0.7	0.5	0.6	0.8	0.7	0.4	0.6	1.2	0.4	1	0.8	1.1	0.3	0.8	0.4	0.9	0.3	0.7																0.47	0.47	0.4	0.5	1.3	0.5	0.5	0.6	1.1	0.92
Th	14.8	4.1	8.7	6.4	6.7	5.3	9.2	7.2	11.2	8.7	7.4	4.5	6.5	2.9	1.4	10	13.2	3.6	5.3	7.7	2.5	10.9	2	16.4	0.8	3.4	5.3	13.8	3.3	11.3	1.25	2.95	1.41	13.2	0.91	0.7	4.2	12.4	10.6	2	1.9	2.5	2.6	7.7	3.9	3.3	4.3	9.5	4.5
U	2.2	1.2	2.1	1.7	2	1.3	1.6	1.3	2.9	2.4	2	0.8	2.9	1.2	0.4	2.4	2.1	0.6	1.1	1.5	0.7	2.5	1.1	2.8	0.2	1	1.5	3.1	1	2.8	0.42	0.92	0.39	3.04	0.22	0.22	1	2.2	3.2	0.4	0.42	0.4	0.5	1.8	0.9	0.6	1.2	2.2	0.89
V	< 5	167	37	80	63	67	54	13	< 5	54	65	72	44	190	222	13	43	90	106	36	70	59	97	31	252.6	169.9	26.5	< 5	181.2	7	128	172	83		219	284	106.9	20.3	170.6
Zr	248	129	158	140	169	136	198	117	106	206	214	126	129	256	86	58	263	408	192	79	142	169	152	113	84	77.5	337.6	189.3	301.5	253.9	104	155	150	182	91	80	145	209.3	305.8	120	123	153	160	311	128	94	220	183	123
Y	37	19	25	19	25	19	28	15	20	29	27	19	19	28	15	24	24	32	9	14	19	17	23	11	19	17	44	27	35.3	42.2	22	27	26	16	23.2	25.8	21.9	16.4	28.8	32	36	36	35	24	24	26	35	24	45
La	32.9	13	16	14	18.6	13.2	23.8	19.1	18.9	27	26.4	20	20.9	44.2	14.5	17.7	36.7	73.9	33.3	22.2	18.6	33.9	16.8	32.9	6.9	12.6	23.3	18.6	32.5	32.9	9.17	9.74	12.14	12.25	8.67	6.91	25.1	27.5	39.9	14.2	14	13.4	16.8	12.1	15.6	18.4	22	6.3	30.6
Ce	67.4	29.8	39.7	27.7	40.4	30.8	53.1	34.4	35.7	59.6	48	39.8	41.4	86.5	34.3	37.3	73.9	163	66.4	46.3	42.6	67.5	38.2	62.8	17.8	29.1	59.9	38.5	72.2	69.3	22.7	27.3	30	28.5	21.1	17.4	54.4	57.5	86.9	34.1	34.8	32.3	38.8	30.6	34.8	40.9	47.4	14.8	57.2
Pr	9.1	4.1	5.7	3.5	5.4	4.1	6.8	3.7	4.8	7.7	6.6	5.1	4.5	11.2	4.9	3.9	8.9	19.6	8.2	5.4	5.8	7.9	5.4	7.2							3.23	3.69	3.91	3.21	2.9	2.51				5.43	5.35	4.57	5.11	3.95	4.24	4.73	5.73	2.19	9.27
Nd	34.9	16.5	21.8	14.8	21.4	16.3	27.1	12	15.5	28.1	23.5	17.8	16.5	40.9	18.7	14.9	28.8	62.8	25.9	17.1	21.5	25.6	20.9	20.6	11.2	14.7	31.3	18.5	35.2	31.5	14.4	18.1	18.5	13.2	12.8	11.7	23.8	20.2	39.2	22.2	21.5	20.6	22.1	16.8	17.6	19.7	23.8	10.1	37.9
Sm	7.9	4	5	3.6	5.1	4	5.9	2.5	3.2	6.2	5.1	3.8	3.8	8.7	4.3	3.5	5.6	11.7	4.9	3.5	4.7	5.1	4.9	3.6	3.2	3.5	7.8	4.6	7.2	6.8	3.61	5.09	4.91	3.1	3.34	3.36	4.5	3.6	7.9	5.4	5.3	4.4	5.5	4.3	4.2	2.7	5.8	3.1	5.4
Eu	1.5	1.2	1.2	0.9	1.3	1	1.3	0.6	0.5	1.5	1.2	1.2	0.8	2.8	1.4	0.4	1	3	1.5	0.7	1.5	1	1.5	0.7	1.2	1.1	2	0.7	2.1	1.5	1.27	1.57	1.39	0.46	1.13	1.3	1.2	0.9	2.1	2.01	2	1.61	1.69	0.75	1.16	0.96	1.3	0.48	2.01
Gd	7.7	3.9	4.8	3.6	5	4	5.7	2.2	3	6.4	5.2	4	3.4	8.5	4.3	3.5	5	9.2	3.9	3.2	4.4	4.4	5	2.7	3.6	3.3	7.4	4.3	7.2	7.1	3.73	5.38	4.94	2.86	3.6	3.74	4	2.9	6.5	6.71	6.75	5.94	6	4.3	4.2	3.69	5.9	3.3	6.7
Tb	1.4	0.7	0.9	0.7	0.9	0.7	1	0.4	0.5	1	0.8	0.6	0.6	1.3	0.7	0.6	0.8	1.3	0.5	0.5	0.7	0.7	0.8	0.4	0.6	0.5	1.4	0.8	1.1	1.2	0.61	0.94	0.84	0.49	0.62	0.66	0.7	0.5	1	0.93	0.95	0.89	1	0.7	0.7	0.57	1	0.6	0.93
Dy	9.1	4.1	5.2	4.3	5.4	4.3	6.3	2.5	3.4	6.2	5.1	3.9	3.5	7.3	3.9	4	4.9	6.9	3	3.4	4	3.9	4.6	2.5	3.9	3.1	8	4.8	5.8	6.6	3.69	5.41	4.69	2.8	3.85	4.18	3.5	2.6	5.2	6.13	6.45	5.68	6	4.2	4	3.22	6.3	3.8	6.13
Ho	1.9	0.8	1	0.8	1.1	0.9	1.2	0.5	0.8	1.3	1.1	0.8	0.7	1.5	0.8	0.9	1	1.3	0.6	0.7	0.8	0.8	1	0.5	0.8	0.6	1.6	1	1.2	1.3	0.71	1.09	0.97	0.58	0.76	0.84	0.7	0.5	1	1.24	1.3	0.97	1.3	0.9	0.9	0.61	1.3	0.8	1.24
Er	5.5	2.3	3.2	2.5	3.2	2.6	3.5	1.8	2.4	4	3.4	2.5	2.2	4.4	2.3	2.7	3.2	4	1.7	2.3	2.6	2.3	3	1.4	2.5	1.8	5.3	3	3.4	4.2	2.06	3.24	2.85	2.04	2.27	2.38	2.3	1.7	3.3	3.39	3.43	2.79	3.5	2.9	2.3	1.88	3.7	2.5	3.39
Tm	0.9	0.4	0.5	0.4	0.5	0.4	0.5	0.3	0.4	0.6	0.5	0.4	0.4	0.6	0.3	0.4	0.5	0.6	0.3	0.4	0.4	0.3	0.5	0.2	0.4	0.3	0.8	0.5	0.5	0.6	0.299	0.461	0.408	0.332	0.348	0.358	0.4	0.3	0.5	0.37	0.37	0.34	0.52	0.51	0.37	0.25	0.58	0.41	0.37
Yb	5.5	2.2	3	2.3	3	2.5	3.3	1.9	2.4	3.5	3.4	2.5	2.3	3.8	2.1	2.7	3.3	3.6	1.6	2.4	2.6	2.1	2.8	1.3	2.2	1.6	5.1	2.9	3	4	1.86	2.88	2.6	2.21	2.17	2.3	2.4	2	3.1	1.9	2	2.4	3.3	3.6	2.3	1.4	3.6	2.6	1.9
Lu	0.8	0.3	0.5	0.3	0.5	0.4	0.5	0.3	0.4	0.5	0.5	0.4	0.4	0.6	0.3	0.4	0.5	0.5	0.2	0.4	0.4	0.3	0.4	0.2	0.3	0.2	0.8	0.4	0.5	0.6	0.274	0.415	0.372	0.351	0.309	0.324	0.4	0.3	0.4	0.28	0.27	0.33	0.53	0.64	0.38	0.26	0.58	0.43	0.28
La/Nb	2.74167	4.33333	2.28571	2	2.65714	2.64	2.975	6.36667	4.725	3.375	3.3	4	2.98571	2.6	2.9	2.2125	4.5875	3.695	6.66	2.775	3.1	4.2375	3.36	3.65556	2.22581	3.81818	2.33	2.48	2.28873	3.35714	2.47838	2.02917	3.035	1.70139	2.22308	2.30333	6.275	4.04412	4.43333	2.36667	2.33333	2.23333	2.8	1.34444	3.12	4.6	3.14286	1.05	4.37143
	LaN	CeN	PrN	NdN	PmN	SmN	EuN	GdN	TbN	DyN	HoN	ErN	TmN	YbN	LuN
NIR 8	99.7	77.92	81.25	55.4	NA	38.92	19.48	27.9	29.79	26.53	27.14	24.44	30	25	23.53
NIR 10	39.39	34.45	36.61	26.19	NA	19.7	15.58	14.13	14.89	11.95	11.43	10.22	13.33	10	8.82
NIR 23	48.48	45.9	50.89	34.6	NA	24.63	15.58	17.39	19.15	15.16	14.29	14.22	16.67	13.64	14.71
NIR 28	42.42	32.02	31.25	23.49	NA	17.73	11.69	13.04	14.89	12.54	11.43	11.11	13.33	10.45	8.82
PLT 26	56.36	46.71	48.21	33.97	NA	25.12	16.88	18.12	19.15	15.74	15.71	14.22	16.67	13.64	14.71
PLT 27	40	35.61	36.61	25.87	NA	19.7	12.99	14.49	14.89	12.54	12.86	11.56	13.33	11.36	11.76
PLT 32	72.12	61.39	60.71	43.02	NA	29.06	16.88	20.65	21.28	18.37	17.14	15.56	16.67	15	14.71
PLT 33	57.88	39.77	33.04	19.05	NA	12.32	7.79	7.97	8.51	7.29	7.14	8	10	8.64	8.82
PLS 22-1	57.27	41.27	42.86	24.6	NA	15.76	6.49	10.87	10.64	9.91	11.43	10.67	13.33	10.91	11.76
PCL 22	81.82	68.9	68.75	44.6	NA	30.54	19.48	23.19	21.28	18.08	18.57	17.78	20	15.91	14.71
ECM 21	80	55.49	58.93	37.3	NA	25.12	15.58	18.84	17.02	14.87	15.71	15.11	16.67	15.45	14.71
ECM 47	60.61	46.01	45.54	28.25	NA	18.72	15.58	14.49	12.77	11.37	11.43	11.11	13.33	11.36	11.76
NPS 12	63.33	47.86	40.18	26.19	NA	18.72	10.39	12.32	12.77	10.2	10	9.78	13.33	10.45	11.76
LAPA	133.94	100	100	64.92	NA	42.86	36.36	30.8	27.66	21.28	21.43	19.56	20	17.27	17.65
LAC 2	43.94	39.65	43.75	29.68	NA	21.18	18.18	15.58	14.89	11.37	11.43	10.22	10	9.55	8.82
PDA 2	53.64	43.12	34.82	23.65	NA	17.24	5.19	12.68	12.77	11.66	12.86	12	13.33	12.27	11.76
PDA 1	111.21	85.43	79.46	45.71	NA	27.59	12.99	18.12	17.02	14.29	14.29	14.22	16.67	15	14.71
PDA 3	223.94	188.44	175	99.68	NA	57.64	38.96	33.33	27.66	20.12	18.57	17.78	20	16.36	14.71
SN 1	100.91	76.76	73.21	41.11	NA	24.14	19.48	14.13	10.64	8.75	8.57	7.56	10	7.27	5.88
SN 6	67.27	53.53	48.21	27.14	NA	17.24	9.09	11.59	10.64	9.91	10	10.22	13.33	10.91	11.76
SN 2	56.36	49.25	51.79	34.13	NA	23.15	19.48	15.94	14.89	11.66	11.43	11.56	13.33	11.82	11.76
SN 4	102.73	78.03	70.54	40.63	NA	25.12	12.99	15.94	14.89	11.37	11.43	10.22	10	9.55	8.82
SN 7	50.91	44.16	48.21	33.17	NA	24.14	19.48	18.12	17.02	13.41	14.29	13.33	16.67	12.73	11.76
SN 5	99.7	72.6	64.29	32.7	NA	17.73	9.09	9.78	8.51	7.29	7.14	6.22	6.67	5.91	5.88
CLL 15	20.91	20.58	NA	17.78	NA	15.76	15.58	13.04	12.77	11.37	11.43	11.11	13.33	10	8.82
PI 1	38.18	33.64	NA	23.33	NA	17.24	14.29	11.96	10.64	9.04	8.57	8	10	7.27	5.88
CLL 12	70.61	69.25	NA	49.68	NA	38.42	25.97	26.81	29.79	23.32	22.86	23.56	26.67	23.18	23.53
CLL 10	56.36	44.51	NA	29.37	NA	22.66	9.09	15.58	17.02	13.99	14.29	13.33	16.67	13.18	11.76
Ñ 1	98.48	83.47	NA	55.87	NA	35.47	27.27	26.09	23.4	16.91	17.14	15.11	16.67	13.64	14.71
Ñ 2	99.7	80.12	NA	50	NA	33.5	19.48	25.72	25.53	19.24	18.57	18.67	20	18.18	17.65
CLL39	27.79	26.24	28.84	22.86	NA	17.78	16.49	13.51	12.98	10.76	10.14	9.16	9.97	8.45	8.06
CLL-14	29.52	31.56	32.95	28.73	NA	25.07	20.39	19.49	20	15.77	15.57	14.4	15.37	13.09	12.21
CLL-9	36.79	34.68	34.91	29.37	NA	24.19	18.05	17.9	17.87	13.67	13.86	12.67	13.6	11.82	10.94
CLL-13	37.12	32.95	28.66	20.95	NA	15.27	5.97	10.36	10.43	8.16	8.29	9.07	11.07	10.05	10.32
CLL37	26.27	24.39	25.89	20.32	NA	16.45	14.68	13.04	13.19	11.22	10.86	10.09	11.6	9.86	9.09
CLL38	20.94	20.12	22.41	18.57	NA	16.55	16.88	13.55	14.04	12.19	12	10.58	11.93	10.45	9.53
YK 103	76.06	62.89	NA	37.78	NA	22.17	15.58	14.49	14.89	10.2	10	10.22	13.33	10.91	11.76
YK 104	83.33	66.47	NA	32.06	NA	17.73	11.69	10.51	10.64	7.58	7.14	7.56	10	9.09	8.82
YK 145	120.91	100.46	NA	62.22	NA	38.92	27.27	23.55	21.28	15.16	14.29	14.67	16.67	14.09	11.76
ZD217	43.03	39.42	48.48	35.24	NA	26.6	26.1	24.31	19.79	17.87	17.71	15.07	12.33	8.64	8.24
ZD218	42.42	40.23	47.77	34.13	NA	26.11	25.97	24.46	20.21	18.8	18.57	15.24	12.33	9.09	7.94
ZD31	40.61	37.34	40.8	32.7	NA	21.67	20.91	21.52	18.94	16.56	13.86	12.4	11.33	10.91	9.71
ZD34	50.91	44.86	45.62	35.08	NA	27.09	21.95	21.74	21.28	17.49	18.57	15.56	17.33	15	15.59
ZD106	36.67	35.38	35.27	26.67	NA	21.18	9.74	15.58	14.89	12.24	12.86	12.89	17	16.36	18.82
ZD107	47.27	40.23	37.86	27.94	NA	20.69	15.06	15.22	14.89	11.66	12.86	10.22	12.33	10.45	11.18
ZD123	55.76	47.28	42.23	31.27	NA	13.3	12.47	13.37	12.13	9.39	8.71	8.36	8.33	6.36	7.65
ZD124	66.67	54.8	51.16	37.78	NA	28.57	16.88	21.38	21.28	18.37	18.57	16.44	19.33	16.36	17.06
ZD129	19.09	17.11	19.55	16.03	NA	15.27	6.23	11.96	12.77	11.08	11.43	11.11	13.67	11.82	12.65
ZD228	92.73	66.13	82.77	60.16	NA	26.6	26.1	24.28	19.79	17.87	17.71	15.07	12.33	8.64	8.24
ZD232	51.82	45.9	56.52	36.51	NA	26.11	25.97	24.46	20.21	18.8	18.57	15.24	12.33	9.09	7.94
ZD233	51.82	54.8	52.14	28.1	NA	16.26	14.94	13.66	12.55	10.93	9.14	7.64	6.67	5	4.41
ZD234	43.94	36.65	43.84	29.68	NA	22.17	18.57	23.15	9.57	20.23	20.43	17.33	15.33	8.18	7.35
ZD235	58.48	70.29	67.95	50.32	NA	16.26	14.94	13.66	12.55	10.93	9.14	7.64	6.67	5	4.41
ZD256	58.18	58.38	60.09	46.19	NA	33.5	25.84	25.72	23.4	18.66	18.57	15.56	17.67	15	15.59
ZD257	135.76	108.09	91.96	61.75	NA	39.9	21.3	25.36	23.4	18.66	18.57	16.89	20.67	18.18	20
ZD258	47.27	44.51	46.88	34.44	NA	23.65	13.51	17.75	17.02	14.87	15.71	14.22	17.33	15	15.29
ZD259	106.67	80.35	68.57	43.97	NA	26.11	11.17	16.3	17.02	13.41	12.86	12	14.33	13.18	14.12
[truncated: 8 more columns]
