# Supplementary material for: Surface and mantle records reveal an ancient slab tear beneath Gondwana
Source: Sci Rep. 2019 Dec 24;9:19774. doi: 10.1038/s41598-019-56335-9 (PMC6930287; doi:10.1038/s41598-019-56335-9)
Supplement: Supplementary file 3 — Dataset 1 [file 41598_2019_56335_MOESM3_ESM.xlsx]

## Sheet: Hoja1
North of -41.5						Age vs. latitude from -33 to -43
			South of -41.5
Age (Ma)	Age error (Ma)	Distance from trench (km)	Age (Ma)	Age error	Distance from trench (km)	Age (Ma)	Age error(Ma)	latitude
175	5	120	295	2	365	175	5	-33.511
165	5	186	281	2	380	165	5	-33.511
218	21	117	261	6	380	218	21	-32.845
211	12	92	272.4	2.2	376	211	12	-34.51
202	6	115	254	6	428	202	6	-34.415
203	2	115	264	6	417	203	2	-35.05
213	5	85	281	6	408	213	5	-35.34
209	2	81	275	14	440	209	2	-35.6
203	2	90	181	2	355	203	2	-35.81
166	2	164	181	3	388	166	2	-35.67
167	5	164	185	5	430	167	5	-35.77
211	4	109	215	1	515	211	4	-35.74
220	5	108	213	2	525	220	5	-36.48
216	1	118	206	4	530	216	1	-36.62
215	4	120	206	5.3	500	215	4	-36.69
215	4	75	213	5	535	215	4	-37.53
181	2	184	214	2	515	181	2	-39.6
257	8	222	222	3	474	257	8	-39.67
181	2	185	202	2	810	181	2	-39.91
281.6	3	198	203	2	867	281.6	3	-39.95
297.8	1	218	207.6	4.1	867	297.8	1	-40.17
288.8	12	214	215	0	940	288.8	12	-40.45
286	9	213	185	3	330	286	9	-40.69
226	15	272	184	3	330	226	15	-41.14
281	17	366	258	3	300	281	17	-40.87
262	7	390	256	3	300	262	7	-40.9
279	1	385	272	2	300	279	1	-41
254	6	410	259	3	300	254	6	-40.6
261	6	422	257	3	300	261	6	-40.55
261	5	380	185	3	280	261	5	-40.45
281	1	384	270	0	270	281	1	-39.5
299	0	381	184	2	275	299	0	-39.32
286.5	2	340	183	1	275	286.5	2	-39.15
259	1	358	188	1	440	259	1	-38.76
282.5	5	351	183	3	350	282.5	5	-38.4
281.8	2	333	183	3	360	281.8	2	-37.15
287	9	349	236	2	510	287	9	-36.94
250	6	351	227	1	520	250	6	-35.58
281.4	2.5	380	233	0	520	281.4	2.5	-34.51
270	0	329	228	6	515	270	0	-34.06
263	0	324	259	0	450	263	0	-33.7
261	0	318	258	0	440	261	0	-33.34
310.2	2.5	107	286	8	165	310.2	2.5	-37.63
309.2	2.2	107	256	6	110	309.2	2.2	-37.63
310.6	2.3	124	256	0	80	310.6	2.3	-36.48
300.8	2.4	111	220	0	80	300.8	2.4	-34.95
319.6	2.3	93	283	0.5	350	319.6	2.3	-34.16
308.9	2.4	85	274	0	380	308.9	2.4	-33.08
311.5	3.3	85	289	0	385	311.5	3.3	-33.08
218	21	85	276	2	400	218	21	-33.08
283	1	352	253	4	175	283	1	-37.93
			184	2	690	295	2	-41.49
			182	1	615	281	2	-41.56
			182	1	580	261	6	-41.63
			184	2	520	272.4	2.2	-41.82
			185	5	430	254	6	-41.77
						264	6	-42.13
						282	6	-42.11
						275	14	-42.15
						181	2	-41.8
						181	3	-42.53
						215	1	-41.94
						213	2	-42
						206	4	-42.32
						206	5.3	-41.84
						213	5	-42.37
						214	2	-41.92
						222	3	-42
